# Supplementary material for: Ultrasensitive Detection of Interleukin 6 by Using Silicon Nanowire Field-Effect Transistors
Source: Sensors (Basel). 2023 Jan 5;23(2):625. doi: 10.3390/s23020625 (PMC9865274; doi:10.3390/s23020625)
Supplement: Supplementary file 1 [file sensors-23-00625-s001.zip]

Archive with 1 entries (1 files):
- sensors-2067084-supplementary.pdf
